# Supplementary material for: Effects of the Leptin-Mediated MAPK/ERK Signaling Pathway on Collagen II Expression in Knee Cartilage of Newborn Male Mice from Obese Maternal Offspring
Source: Biomolecules. 2022 Mar 21;12(3):477. doi: 10.3390/biom12030477 (PMC8946789; doi:10.3390/biom12030477)
Supplement: Supplementary file 1 [file biomolecules-12-00477-s001.zip]

Archive with 1 entries (1 files):
- biomolecules-1613110-supplementary.pdf
